# Supplementary material for: Role, Resources, and Integration of Accompanying Patients in Oncology: A Qualitative Study from the Accompanying Patient’s Perspective
Source: Curr Oncol. 2025 Dec 24;33(1):11. doi: 10.3390/curroncol33010011 (PMC12840174; doi:10.3390/curroncol33010011)
Supplement: Supplementary file 1 [file curroncol-33-00011-s001.zip]

Archive with 1 entries (1 files):
- curroncol-4013252-supplementary.pdf
